# Supplementary material for: Effect-Directed, Chemical and Taxonomic Profiling of Peppermint Proprietary Varieties and Corresponding Leaf Extracts
Source: Antioxidants (Basel). 2023 Feb 14;12(2):476. doi: 10.3390/antiox12020476 (PMC9952098; doi:10.3390/antiox12020476)
Supplement: Supplementary file 1 [file antioxidants-12-00476-s001.zip]

Archive with 1 entries (1 files):
- antioxidants-2197594-supplementary.pdf
